# Supplementary material for: Targeted Next Generation Sequencing for Human Papillomavirus Genotyping in Cervical Liquid-Based Cytology Samples
Source: Cancers (Basel). 2022 Jan 27;14(3):652. doi: 10.3390/cancers14030652 (PMC8833452; doi:10.3390/cancers14030652)
Supplement: Supplementary file 1 [file cancers-14-00652-s001.zip]

Archive with 1 entries (1 files):
- cancers-1557536-supplementary.pdf
